# Supplementary material for: A Novel Invertebrate Predator on an Oceanic Island: Impacts and Invasion Dynamics of Kontikia andersoni on Macquarie Island
Source: Ecol Evol. 2025 Jul 1;15(7):e71663. doi: 10.1002/ece3.71663 (PMC12209868; doi:10.1002/ece3.71663)
Supplement: Supplementary file 1 — Data S1. [file ECE3-15-e71663-s003.R]

#Package Loading

install.packages("ggplot2")
install.packages("visreg")
install.packages("ggcorrplot")
install.packages("gam")
install.packages("splines")
install.packages("foreach")
install.packages("mgcv")
install.packages("car")
install.packages("carData")
install.packages("psych")
install.packages("PresenceAbsence")
install.packages("dplyr")
install.packages("tidymodels")
install.packages("probably")
install.packages("caret")
install.packages("MLeval")
install.packages("biomod2")
install.packages("xgbDART")
install.packages("shinyjs")
install.packages("blockCV")
install.packages("sf")
install.packages("tmap")
remotes::install_github('r-tmap/tmap')
library("blockCV")
library("sf")
library("terra")
library("tmap")
library("dplyr")
library("cowplot", "automap")
library(gbm)
library("MLeval")
library("caret")
library("dplyr")
library("tidymodels")
library("probably")
library(pROC)
library("PresenceAbsence")
library("carData")
library("psych")
library("car")
library("splines")
library("tidyverse")
library("foreach")
library(broom)
library("mgcv")
library("ggplot2")
library("ggcorrplot")
library("visreg")
library(ranger)
library("gbm")
library("caretSDM")
#Reference

citation("mgcv")
citation("nnet")
citation("ranger")
citation("gbm")
citation("xgbDART")

citation("evalm")
citation("MLeval")
citation("caret")
options(citation.bibtex.max=999)


#Setting Working Directory


getwd()
setwd("C:/Users/WAITESW/OneDrive - Queensland University of Technology (1)/Flatworm HSM/Rstudio/HSM Modelling")


#Load Data

FW_HSM_Data <- read.csv("ALL FLatworm Sites + Environmental Vars R.csv")
head(FW_HSM_Data)
FW_HSM_Data
str(FW_HSM_Data)


##############################################################################################################


#                                     MODEL WITH ABIOTIC/DISTURBANCE PREDICTORS                              #


##############################################################################################################

# Training GAM, BRT, RF using Caret (Using 10-fold CV)
##############################################


#Pre-Processing

FW_HSM_Data$Kontikia.andersoni <- as.factor(FW_HSM_Data$Kontikia.andersoni)
levels(FW_HSM_Data$Kontikia.andersoni)
levels(FW_HSM_Data$Kontikia.andersoni) <- make.names(levels(FW_HSM_Data$Kontikia.andersoni))
str(FW_HSM_Data)


#Re-leveling and rename factor classes

FW_HSM_Data$Kontikia.andersoni <- relevel(FW_HSM_Data$Kontikia.andersoni,ref = "X1")

levels(FW_HSM_Data$Kontikia.andersoni)

#Sorting variables/equation in a vector 


FW_EQ <- Kontikia.andersoni ~  Aspect + Slope + Topo_Wetness + Wind + PSPC + PWT + PWCL


#Splitting Data into a training and testing datasets - 80:20 split


set.seed(413)

trainIndex_FW <- createDataPartition(FW_HSM_Data$Kontikia.andersoni, p = .8, 
                                     list = FALSE, 
                                     times = 1)

head(trainIndex_FW)

FW_HSM_Data_TRAIN <- FW_HSM_Data[ trainIndex_FW,]
FW_HSM_Data_TEST  <- FW_HSM_Data[-trainIndex_FW,]

###############################################################

################ Playing Around with Block CV

###############################################################


library("blockCV")
library("sf")
library("terra")
library("tmap")
library("dplyr")
library("cowplot", "automap")

#Load raster data - environmental variables

Predictor_Stack

#Load vector data - presence/absence of K. andersonii 

FW_HSM_Data

FW_HSM_Data_FOR_BLOCK_CV <- subset(FW_HSM_Data_TRAIN, select=c("x", "y","Kontikia.andersoni"))

FW_HSM_Data_FOR_BLOCK_CV


#Convert dataframe to sf 

Block_CV_Points <- sf::st_as_sf(FW_HSM_Data_FOR_BLOCK_CV, coords = c("x", "y"), crs = 32757)

#Plot Species Data

tm_shape(Predictor_Stack[[2]]) +
  tm_raster(legend.show = FALSE, n = 30, palette = viridisLite::viridis(20)) +
  tm_shape(Block_CV_Points) +
  tm_dots(col = "Kontikia.andersoni", style = "cat", size = 0.1)

tmaptools::palette_explorer() # Choosing Colour Palette

#Estimating size: the effective range of spatial autocorrelation

set.seed(183)

sac1_FW <- cv_spatial_autocor(r = Predictor_Stack,
                           num_sample = 5000)

sac2_FW <- cv_spatial_autocor(x = Block_CV_Points,
                           column = "Kontikia.andersoni", 
                           num_sample = 5000)
#Spatial Blocking

sb1_FW <- cv_spatial(x = Block_CV_Points,
                  r = Predictor_Stack[[2]],
                  column = "Kontikia.andersoni", # the response column (binary or multi-class)
                  k = 10, # number of folds
                  size = 860, # size of the blocks in metres
                  hexagon = FALSE,
                  selection = "random", # random blocks-to-fold
                  iteration = 50 # find evenly dispersed folds
                  ) # also create folds for biomod2


#Visualizing the Folds

cv_plot(cv = sb1_FW, 
        x = Block_CV_Points)


plot(sac2$variograms[[1]])


#================================

#GAM        

#================================


#Setting Cross-validation Parameters 


train_control_blockCV_FW <- trainControl(
  method = "cv", # this doesn't seem to change anything
  index = lapply(sb1_FW$folds_list, function(x) x[[1]]),
  indexOut = lapply(sb1_FW$folds_list, function(x) x[[2]]),
  classProbs=T,
  savePredictions = T)


set.seed(824)

FW_GAM <- train(FW_EQ, 
                data = FW_HSM_Data_TRAIN,
                method = "gam",
                family = "binomial",
                metric = "Kappa",
                trControl = train_control_blockCV_FW,
                tuneGrid = data.frame(method = "REML", select = TRUE))

FW_GAM

varImp(FW_GAM)


#================================

#BRT 

#================================


FW_train_control2_blockCV <- trainControl(
  method = "cv", # this doesn't seem to change anything
  index = lapply(sb1_FW$folds_list, function(x) x[[1]]),
  indexOut = lapply(sb1_FW$folds_list, function(x) x[[2]]),
  classProbs=TRUE,
  savePredictions = TRUE, search = 'grid', allowParallel = TRUE)


FW_BRT_caretGrid <- expand.grid(interaction.depth = c(2,3,5,7,9),
                                n.trees = c(400,600, 800, 1000, 1200, 1400),
                                shrinkage= c(0.01,0.005, 0.001, 0.0005),
                                n.minobsinnode = c(3,5,7,9))

set.seed(350)

FW_BRT <- train(FW_EQ, 
                data = FW_HSM_Data_TRAIN,
                method = "gbm",
                distribution = "bernoulli",
                metric = "Kappa",
                trControl = FW_train_control2_blockCV,
                tuneGrid = FW_BRT_caretGrid,
                bag.fraction = 0.75,
                verbose=FALSE)


#================================

#RF

#================================


# Define the grid of hyperparameters to be tuned

FW_RF_caretGrid <- expand.grid(mtry = c(2, 3, 4, 5, 6), # number of predictor variables to sample at each split
                               splitrule = c("gini", "extratrees","hellinger"), # splitting rule
                               min.node.size = c(1, 3, 5, 7, 9)) # minimum size of terminal nodes
FW_RF_caretGrid

# Train the model with hyperparameter tuning using caret

set.seed(621)

FW_RF <- train(FW_EQ, 
               data = FW_HSM_Data_TRAIN,
               method = "ranger",
               metric = "Kappa",
               trControl = FW_train_control2_blockCV,
               tuneGrid = FW_RF_caretGrid,
               importance = 'impurity') 


#================================

#ANN

#================================


FW_ANN_caretGrid <- expand.grid(size = c(2, 3, 4, 5, 6),
                                decay = c(0.1, 0.05, 0.01, 0.005, 0.001, 0.0005))


FW_ANN_caretGrid

set.seed(209)

FW_ANN <- train(FW_EQ, 
                data = FW_HSM_Data_TRAIN,
                method = "nnet",
                metric = "Kappa",
                trControl = FW_train_control2_blockCV,
                tuneGrid = FW_ANN_caretGrid,
                rang = 0.1,
                maxit = 100,
                verbose=FALSE)


#================================

#XGBOOST

#================================


FW_XGB_caretGrid_2 <- expand.grid(
  nrounds = c(100, 150, 200, 250, 300),
  lambda = c(0.1,  0.18, 0.32, 0.56, 1.0),
  alpha = 1,
  eta = c(0.1, 0.2, 0.3, 0.4, 0.5))


FW_XGB_caretGrid_2

set.seed(151)


FW_XGBOOST <- train(FW_EQ, 
                    data = FW_HSM_Data_TRAIN,
                    method = 'xgbLinear',
                    metric = "Kappa",
                    trControl = FW_train_control2_blockCV,
                    tuneGrid = FW_XGB_caretGrid_2,
                    verbosity = 0)


#evaluate All models

varImp(FW_GAM)
varImp(FW_BRT)
varImp(FW_RF)
varImp(FW_ANN)
varImp(FW_XGBOOST)

FW_GAM$bestTune
FW_BRT$bestTune
FW_RF$bestTune
FW_ANN$bestTune
FW_XGBOOST$bestTune


resamps <- resamples(list(GAM = FW_GAM,
                          BRT = FW_BRT,
                          RF = FW_RF,
                          ANN = FW_ANN,
                          XGBoost = FW_XGBOOST))


summary(resamps)


theme1 <- trellis.par.get()
theme1$plot.symbol$col = rgb(.2, .2, .2, .4)
theme1$plot.symbol$pch = 16
theme1$plot.line$col = rgb(1, 0, 0, .7)
theme1$plot.line$lwd <- 2
trellis.par.set(theme1)
bwplot(resamps, layout = c(2, 1))


trellis.par.set(caretTheme())
dotplot(resamps, metric = "Kappa")


# T-test to test whether there is a difference between models 

difValues <- diff(resamps)
difValues

summary(difValues)


########## Avoiding model overfitting by removing two least sig predictors from the boost and brt models #####################


FW_EQ2 <- Kontikia.andersoni ~ Aspect + Slope + Wind + PSPC + PWCL 


#================================

#BRT 

#================================


set.seed(350)

FW_BRT_1 <- train(FW_EQ2, 
                  data = FW_HSM_Data_TRAIN,
                  method = "gbm",
                  distribution = "bernoulli",
                  metric = "Kappa",
                  trControl = FW_train_control2_blockCV,
                  tuneGrid = FW_BRT_caretGrid,
                  bag.fraction = 0.75,
                  verbose=FALSE)


#================================

#XGBOOST

#================================


set.seed(151)


FW_XGBOOST_1 <- train(FW_EQ2, 
                      data = FW_HSM_Data_TRAIN,
                      method = 'xgbLinear',
                      metric = "Kappa",
                      trControl = FW_train_control2_blockCV,
                      tuneGrid = FW_XGB_caretGrid_2,
                      verbosity = 0)


#evaluate All models


varImp(FW_BRT_1)
varImp(FW_XGBOOST_1)


FW_BRT_1$bestTune
FW_XGBOOST_1$bestTune


resamps1 <- resamples(list(BRT = FW_BRT_1,
                           XGBoost = FW_XGBOOST_1))


summary(resamps1)


########## Retraining Best model on all of the training data #####################


FW_BRT_1$bestTune

set.seed(905)

FW_BRT_Final_1 <- train(FW_EQ2, 
                data = FW_HSM_Data_TRAIN,
                method = "gbm",
                distribution = "bernoulli",
                metric = "Kappa",
                trControl = Final_FW_TrainControl,
                tuneGrid = data.frame(n.trees = 1200,
                                      interaction.depth = 5,
                                      shrinkage = 0.01,
                                      n.minobsinnode = 5),
                bag.fraction = 0.75,
                verbose=FALSE)

######################################################################################################################

################################# TESTING MODEL ON TRAINING DATA ####################################################

######################################################################################################################


# Evaluate Best model on the Test Data set 


FW_Pred <- predict(FW_BRT_Final_1, newdata = FW_HSM_Data_TEST, type = "prob")
FW_Pred


# Creating data frame to be put through twoClassSummary


#Col 1 - level 1 of response class with corresponding predicted probability (X0)

X0_FW <- FW_Pred$X0

X0_FW

#Col 2 - true labels/values

obs_FW <- FW_HSM_Data_TEST$Kontikia.andersoni

obs_FW  <- as.factor(obs_FW )

obs_FW

levels(obs_FW)

#Checking how many of each class
FW_HSM_Data_TEST %>% 
  group_by(Kontikia.andersoni) %>%
  summarise(no_rows = length(Kontikia.andersoni))


#Col 3 - level of response class with corresponding predicted probability (X1)


X1_FW <- FW_Pred$X1

X1_FW

#Col 3 - predicted value/labels (using default threshold of 0.5)

pred_FW <- ifelse(X1_FW > 0.5, "X1", "X0")

pred_FW <- as.factor(pred_FW)

pred_FW <- relevel(pred_FW, ref = "X1")

levels(pred_FW)

#Putting together data frame

df_FW <-data.frame(obs_FW = obs_FW,
                   pred_FW = pred_FW,
                   X0_FW = X0_FW, 
                   X1_FW = X1_FW)
df_FW 

df_FW  <- df_FW  %>%
  rename(obs = obs_FW, pred = pred_FW, X1 = X1_FW , X0 = X0_FW)

df_FW

#Testing


ggplot(df_FW, aes(x = X1)) + 
  geom_histogram(binwidth = .05) + 
  facet_wrap(~obs) + 
  xlab("Probability of Class X1")


confusionMatrix(data = df_FW$pred, reference = df_FW$obs, positive = "X1")


# Projecting Predictions onto a grid 
##############################################


# to load and save raster data
library(terra)
library(rgdal)

getwd()
setwd("C:/Users/WAITESW/OneDrive - Queensland University of Technology (1)/Flatworm HSM/Rstudio/HSM Modelling/Enviro Raster Layers")


Aspect <- terra::rast("Macca_aspect (1).tif")
Elevation <- terra::rast("Macca_dem (1).tif")
Slope <- terra::rast("Macca_slope.tif")
Topo_Wetness <- terra::rast("Macca_wetness.tif")
Wind <- terra::rast("Macca_wind.tif")
PSPC <- terra::rast("Proximity to Seal and Penguin Colonies MASKED.tif")
PWT <- terra::rast("Proximity to Walking Tracks MASKED.tif")
PWCL <- terra::rast("Proximity to Watercourses and Lakes MASKED.tif")


Predictor_Stack <- c(Aspect, Elevation, Slope, Topo_Wetness, Wind, PSPC, PWT, PWCL)
names(Predictor_Stack) <- c("Aspect", "Elevation", "Slope", "Topo_Wetness", "Wind",  "PSPC", "PWT",
                            "PWCL")

Predictor_Stack

plot(Predictor_Stack[[1:10]], col=rainbow(100,start=.0,end=.8))

#Converting into a dataframe

predgrid <- as.data.frame(Predictor_Stack, xy=TRUE)
predgrid$off.set <- (5)^2
predgrid 
predgrid_Matrix <- data.matrix(predgrid)
predgrid_Matrix

#Create Two Class Predictions

Prediction_x1_X2 <- predict(FW_BRT_Final_1, newdata = predgrid, type = "prob")
Prediction_x1_X2

#Remove probability of not occurring (0)

Prediction <- subset(Prediction_x1_X2, select =-X0) 

#Turn into numeric variable

Prediction <- Prediction %>% mutate_at(1, as.numeric)

# Extract the 'X1' column from the 'Prediction' data frame
x1_numeric <- Prediction$X1

# Convert the extracted column to a numeric vector
x1_numeric <- as.numeric(x1_numeric)

# Check the class of the converted numeric vector
class(x1_numeric)

x1_numeric <- 100*(x1_numeric)
x1_numeric

#Removing Na Values

predgrid_T <- predgrid

predgrid_T <- print(na.omit(predgrid_T))

#Adding Predictions to data set

predgrid_T$Pred_Flatworm <- x1_numeric

predgrid_T

str(predgrid_T)

#Graphing

FW_Pred <- terra::rast(predgrid_T[,c('x','y','Pred_Flatworm')], type='xyz', crs=crs(Elevation))
plot(FW_Pred, axes=T, main='Occurance probability of Kontikia andersoni')

#Save Predictions as a raster and export as a tif

writeRaster(FW_Pred, "Kontikia andersoni Occurence Probability BRT FINAL.tif", filetype = "GTiff", overwrite = T)


#########################################################################################################################

#######################################  Model without x and y terms    #################################################

#########################################################################################################################


#================================

#GAM

#================================


#Setting Cross-validation Parameters 

FW_train_control<- trainControl(method = "cv", number = 10, classProbs=T,
                                savePredictions = T)

set.seed(667)

FW_GAM_2 <- train(FW_EQ2, 
                  data = FW_HSM_Data_TRAIN,
                  method = "gam",
                  family = "binomial",
                  metric = "Kappa",
                  trControl = FW_train_control,
                  tuneGrid = data.frame(method = "REML", select = TRUE))

FW_GAM_2

varImp(FW_GAM_2)

#TSS

(0.613 + 0.620)-1

#================================

#BRT method = "cv", number = 10

#================================


FW_train_control2<- trainControl(method = "cv", number = 10,  classProbs=TRUE,
                                 savePredictions = TRUE, search = 'grid', allowParallel = TRUE)


FW_BRT_caretGrid <- expand.grid(interaction.depth = c(2,3,5,7,9),
                                n.trees = c(400,600, 800, 1000, 1200, 1400),
                                shrinkage= c(0.01,0.005, 0.001, 0.0005),
                                n.minobsinnode = c(3,5,7,9))

set.seed(135)

FW_BRT_2 <- train(FW_EQ2, 
                  data = FW_HSM_Data_TRAIN,
                  method = "gbm",
                  metric = "Kappa",
                  distribution = "bernoulli",
                  trControl = FW_train_control2,
                  tuneGrid = FW_BRT_caretGrid,
                  bag.fraction = 0.75,
                  verbose=FALSE)


FW_BRT_2


#================================

#RF

#================================


# Define the cross-validation method for hyperparameter tuning

FW_train_control2<- trainControl(method = "cv", number = 10,  classProbs=TRUE,
                                 savePredictions = TRUE, search = 'grid', allowParallel = TRUE)
# Define the grid of hyperparameters to be tuned

FW_RF_caretGrid <- expand.grid(mtry = c(2, 3, 4, 5, 6), # number of predictor variables to sample at each split
                               splitrule = c("gini", "extratrees","hellinger"), # splitting rule
                               min.node.size = c(1, 3, 5, 7, 9)) # minimum size of terminal nodes
FW_RF_caretGrid

# Train the model with hyperparameter tuning using caret

set.seed(209)

FW_RF_2 <- train(FW_EQ2, 
                 data = FW_HSM_Data_TRAIN,
                 method = "ranger",
                 metric = "Kappa",
                 trControl = FW_train_control2,
                 tuneGrid = FW_RF_caretGrid) 


FW_RF_2        


#================================

#ANN

#================================


FW_train_control2<- trainControl(method = "cv", number = 10,  classProbs=TRUE,
                                 savePredictions = TRUE, search = 'grid', allowParallel = TRUE)


FW_ANN_caretGrid <- expand.grid(size = c(2, 3, 4, 5, 6),
                                decay = c(0.1, 0.05, 0.01, 0.005, 0.001, 0.0005))


FW_ANN_caretGrid

set.seed(294)

FW_ANN_2 <- train(FW_EQ2, 
                  data = FW_HSM_Data_TRAIN,
                  method = "nnet",
                  metric = "Kappa",
                  trControl = FW_train_control2,
                  tuneGrid = FW_ANN_caretGrid,
                  rang = 0.1,
                  maxit = 100,
                  verbose=FALSE)


FW_ANN_2


#================================

#XGBOOST

#================================


FW_train_control2<- trainControl(method = "cv", number = 10,  classProbs=TRUE,
                                 savePredictions = TRUE, search = 'grid', allowParallel = TRUE)


FW_XGB_caretGrid_2 <- expand.grid(
  nrounds = c(100, 150, 200, 250, 300),
  lambda = c(0.1,  0.18, 0.32, 0.56, 1.0),
  alpha = 1,
  eta = c(0.1, 0.2, 0.3, 0.4, 0.5))


FW_XGB_caretGrid_2

set.seed(208)


FW_XGBOOST_2 <- train(FW_EQ2, 
                      data = FW_HSM_Data_TRAIN,
                      method = 'xgbLinear',
                      metric = "Kappa",
                      trControl = FW_train_control2,
                      tuneGrid = FW_XGB_caretGrid_2,
                      verbosity = 0)


FW_XGBOOST_2


#evaluate All models

resamps2 <- resamples(list(GAM = FW_GAM_2,
                           BRT = FW_BRT_2,
                           RF = FW_RF_2,
                           ANN = FW_ANN_2,
                           XGBoost = FW_XGBOOST_2))


summary(resamps2)


theme1 <- trellis.par.get()
theme1$plot.symbol$col = rgb(.2, .2, .2, .4)
theme1$plot.symbol$pch = 16
theme1$plot.line$col = rgb(1, 0, 0, .7)
theme1$plot.line$lwd <- 2
trellis.par.set(theme1)
bwplot(resamps2, layout = c(2, 1))


trellis.par.set(caretTheme())
dotplot(resamps2, metric = "Kappa")


# T-test to test whether there is a difference between models 

difValues2 <- diff(resamps2)
difValues2

summary(difValues2)


########## Retraining Best model on all of the training data #####################

FW_ANN_2$bestTune

Final_FW_TrainControl <- trainControl(method = "none", classProbs = TRUE)

set.seed(395)

FW_ANN_2_FINAL_Model <- train(FW_EQ2, 
                              data = FW_HSM_Data_TRAIN,
                              method = "nnet",
                              metric = "Kappa",
                              trControl = Final_FW_TrainControl,
                              tuneGrid = data.frame(size = 5,
                                                    decay = 0.001),
                              rang = 0.1,
                              maxit = 100,
                              verbose=FALSE)


######################################################################################################################

################################# TESTING MODEL ON TRAINING DATA ####################################################

######################################################################################################################


FW_Pred_2 <- predict(FW_ANN_2_FINAL_Model, newdata = FW_HSM_Data_TEST, type = "prob")

FW_Pred_2


# Creating data frame to be put through twoClassSummary


#Col 1 - level 1 of response class with corresponding predicted probability (X0)

X0_FW2 <- FW_Pred_2$X0

X0_FW2

#Col 2 - true labels/values

obs_FW2 <- FW_HSM_Data_TEST$Kontikia.andersoni

obs_FW2  <- as.factor(obs_FW2)

obs_FW2

levels(obs_FW)

#Checking how many of each class
FW_HSM_Data_TEST %>% 
  group_by(Kontikia.andersoni) %>%
  summarise(no_rows = length(Kontikia.andersoni))


#Col 3 - level of response class with corresponding predicted probability (X1)


X1_FW2 <- FW_Pred_2$X1

X1_FW2

#Col 3 - predicted value/labels (using default threshold of 0.5)

pred_FW2 <- ifelse(X1_FW2 > 0.5, "X1", "X0")

pred_FW2 <- as.factor(pred_FW2)

pred_FW2 <- relevel(pred_FW2, ref = "X1")

levels(pred_FW2)

#Putting together data frame

df_FW_2 <-data.frame(obs_FW2 = obs_FW2,
                     pred_FW2 = pred_FW2,
                     X0_FW2 = X0_FW2, 
                     X1_FW2 = X1_FW2)
df_FW_2 


df_FW_2  <- df_FW_2 %>%
  rename(obs = obs_FW2, pred = pred_FW2, X1 = X1_FW2, X0 = X0_FW2)

df_FW_2


#Testing


ggplot(df_FW_2, aes(x = X1)) + 
  geom_histogram(binwidth = .05) + 
  facet_wrap(~obs) + 
  xlab("Probability of Class X1")


confusionMatrix(data = df_FW_2$pred, reference = df_FW_2$obs, positive = "X1")

twoClassSummary(data = df_FW_2, lev = levels(obs))

prSummary(data = df_FW_2, lev = levels(obs))


###############################################################

################ Playing Around with Box CV

###############################################################

install.packages("shinyjs")
install.packages("blockCV")
install.packages("sf")
install.packages("tmap")
library("blockCV")
library("sf")
library("terra")
library("tmap")
library("dplyr")
library("cowplot", "automap")

#Load raster data - environmental variables

Predictor_Stack

#Load vector data - presence/absence of K. andersonii 

FW_HSM_Data

FW_HSM_Data_FOR_BLOCK_CV <- subset(FW_HSM_Data, select=c("x", "y","Kontikia.andersoni"))

FW_HSM_Data_FOR_BLOCK_CV


#Convert dataframe to sf 

Block_CV_Points <- sf::st_as_sf(FW_HSM_Data_FOR_BLOCK_CV, coords = c("x", "y"), crs = 32757)

#Plot Species Data

tm_shape(Predictor_Stack[[2]]) +
  tm_raster(legend.show = FALSE, n = 30, palette = viridisLite::viridis(20)) +
  tm_shape(Block_CV_Points) +
  tm_dots(col = "Kontikia.andersoni", style = "cat", size = 0.1)

tmaptools::palette_explorer() # Choosing Colour Palette

#Spatial Blocking

sb1 <- cv_spatial(x = Block_CV_Points,
                  r = Predictor_Stack[[2]],
                  column = "Kontikia.andersoni", # the response column (binary or multi-class)
                  k = 10, # number of folds
                  size = 270, # size of the blocks in metres
                  hexagon = FALSE,
                  selection = "random", # random blocks-to-fold
                  iteration = 50, # find evenly dispersed folds
                  biomod2 = FALSE) # also create folds for biomod2

sb2 <- cv_spatial(x = Block_CV_Points,
                  r = Predictor_Stack[[2]],
                  column = "Kontikia.andersoni", # the response column (binary or multi-class)
                  k = 10, # number of folds
                  rows_cols = c(5, 5), #The blocks can also be created by number of rows and columns when no size is supplied by e.g. rows_cols = c(12, 10)
                  selection = "random", # random blocks-to-fold
                  iteration = 50, # find evenly dispersed folds
                  biomod2 = TRUE) # also create folds for biomod2

#Visualizing the Folds

cv_plot(cv = sb1, 
        x = Block_CV_Points)

#Estimating size: the effective range of spatial autocorrelation

sac1 <- cv_spatial_autocor(r = Predictor_Stack,
                           num_sample = 5000)

sac2 <- cv_spatial_autocor(x = Block_CV_Points,
                           column = "Kontikia.andersoni", 
                           num_sample = 5000)

plot(sac2$variograms[[1]])


#blockCV2Fold package to use Caret Train

install.packages("remotes")
remotes::install_github("correapvf/caretSDM")
library("caretSDM")

indices <- blockCV2fold(sb1)
control <- trainControl(index = indices$index, indexOut = indices$indexOut)
control <- trainControlSDM(method = "none", spatial.folds = sb1$foldID)
control

##############################################################################################################


#                                    Using biomd2 to train and execute models                              #


##############################################################################################################

install.packages("tidyterra")
library(tidyterra)
library(biomod2)
library(terra)

setwd("C:/Users/WAITESW/OneDrive - Queensland University of Technology (1)/Flatworm HSM/Rstudio/HSM Modelling")

#Load Data

FW_HSM_Data <- read.csv("Flatworm locations + Predictor Variables.csv")
head(FW_HSM_Data)
FW_HSM_Data
str(FW_HSM_Data)


# Select the name of the studied species
myRespName <- "Kontikia.andersoni"

# Get corresponding presence/absence data
myResp <- as.numeric(FW_HSM_Data[, myRespName])
myResp
myResp <- data.matrix(myResp) 
myResp

# Get corresponding XY coordinates
myRespXY <- FW_HSM_Data[, c('X', 'Y')]
str(myRespXY)

myRespXY <- data.matrix(myRespXY) 
myRespXY

# Load environmental variables 

myExpl <- Predictor_Stack

myExpl


#------------------------------------------------------------------------------------------------------

file.out <- paste0(myRespName, "/", myRespName, ".AllModels.models.out")
if (file.exists(file.out)) {
  myBiomodModelOut <- get(load(file.out))
} else {
  
  #Format data (observations & explanatory variables)
  
  myBiomodData <- BIOMOD_FormatingData(resp.var = myResp,
                                       expl.var = myExpl,
                                       resp.xy = myRespXY,
                                       resp.name = myRespName,
                                       PA.nb.rep = 0)
  
  myBiomodData
  plot(myBiomodData)
  
  
  
  # Create default modeling options
  
  
  
  myBiomodOptions <- BIOMOD_ModelingOptions(GBM = list(n.trees = 400,
                                                       interaction.depth = 2,
                                                       shrinkage = 0.01,
                                                       n.minobsinnode = 9,
                                                       bag.fraction = 0.75,
                                                       cv.folds = 10),
                                            GAM = list(algo = "GAM_mgcv", method = "REML"),
                                            RF = (list(do.classif = "TRUE", mtry = 3, nodesize = 7, maxnodes = 3))) 
  
  
  
  #Running models
  
  myBiomodModelOut <- BIOMOD_Modeling(bm.format = myBiomodData,
                                      bm.options = myBiomodOptions,
                                      modeling.id = 'AllModels',
                                      models = c("GBM", "GAM", "ANN", "MARS", "RF"), 
                                      CV.strategy = 'kfold',
                                      CV.nb.rep = 1,
                                      CV.k = 10,
                                      var.import = 4,
                                      metric.eval = c('ROC'),
                                      seed.val = 289)
  
  
}


# Model ensemble models
myBiomodEM <- BIOMOD_EnsembleModeling(bm.mod = myBiomodModelOut,
                                      models.chosen = 'all',
                                      em.by = 'all',
                                      em.algo = c('EMmean', 'EMcv', 'EMci', 'EMmedian', 'EMca', 'EMwmean'),
                                      metric.select = c('TSS'),
                                      metric.select.thresh = c(0.7),
                                      metric.eval = c('TSS', 'ROC'),
                                      var.import = 3,
                                      EMci.alpha = 0.05,
                                      EMwmean.decay = 'proportional')


#Projection

file.proj <- paste0(myRespName, "/proj_Current/", myRespName, ".Current.projection.out")
if (file.exists(file.proj)) {
  myBiomodProj <- get(load(file.proj))
} else {
  
  BIOMOD_Projection(bm.mod = myBiomodModelOut, proj.name = "Proj", new.env = myExpl, models.chosen = 'all') }


#Get evaluation scores & variables importance

myBiomodModelOut

get_evaluations(myBiomodModelOut)
get_variables_importance(myBiomodModelOut)


# Represent evaluation scores & variables importance


bm_PlotEvalMean(bm.out = myBiomodModelOut)
bm_PlotEvalBoxplot(bm.out = myBiomodModelOut, group.by = c('algo', 'algo'))
bm_PlotEvalBoxplot(bm.out = myBiomodModelOut, group.by = c('algo', 'run'))
bm_PlotVarImpBoxplot(bm.out = myBiomodModelOut, group.by = c('expl.var', 'algo', 'algo'))
bm_PlotVarImpBoxplot(bm.out = myBiomodModelOut, group.by = c('expl.var', 'algo', 'run'))
bm_PlotVarImpBoxplot(bm.out = myBiomodModelOut, group.by = c('algo', 'expl.var', 'run'))


#Cross Validation Table

cv.k <- bm_CrossValidation(bm.format = myBiomodData,
                           strategy = "kfold",
                           nb.rep = 2,
                           k = 10)
head(cv.k)

apply(cv.k, 2, table)


#Parameter Tuning  

bm.tuning <- BIOMOD_Tuning(bm.format = myBiomodData,
                           models = c("GBM", "GAM", "ANN", "MARS", "RF"),
                           ctrl.train = NULL,
                           ctrl.GBM = NULL)


TuningOptions <- bm.tuning$models.options
TuningOptions


#method="cv", number = 10, summaryFunction=twoClassSummary, classProbs=T, savePredictions = T, search = 'grid', allowParallel = TRUE)


#caret::trainControl(method = 'cv', number = 10,  summaryFunction = caret::twoClassSummary, search = 'grid')


FW_XGB_caretGrid <- expand.grid(
  nrounds = c(100, 200),
  max_depth = c(1, 4, 7, 10),
  eta = c(0.1, 0.2, 0.3, 0.4, 0.5),
  gamma = 5,
  subsample = c(0.4, 0.6, 0.8, 1.0),
  colsample_bytree = c(0.4, 0.6, 0.8, 1.0),
  rate_drop = 0.1,
  skip_drop = 0.5,
  min_child_weight = 1
)


FW_XGBOOSTtuneGrid <- expand.grid(nrounds = FW_XGBOOST$bestTune$nrounds,
                                  max_depth = FW_XGBOOST$bestTune$max_depth,
                                  gamma = FW_XGBOOST$bestTune$gamma,
                                  eta = FW_XGBOOST$bestTune$eta,
                                  subsample = FW_XGBOOST$bestTune$subsample,
                                  colsample_bytree = FW_XGBOOST$bestTune$colsample_bytree,
                                  rate_drop = FW_XGBOOST$bestTune$rate_drop,
                                  skip_drop = FW_XGBOOST$bestTune$skip_drop,
                                  min_child_weight = FW_XGBOOST$bestTune$min_child_weight) 


#Explan Vars

FW_Important_Vars_Biomod <- subset(FW_HSM_Data, select = -c(Date, Latitude, Longitude, Site.name, Coast..East..West., Wetness,
                                                            Kontikia.andersoni, Dominant.Vegetation, Poa.foliosa, Poa.annua, Stilbocarpa.polaris,
                                                            Luzula.crinita, Agrostis.sp., Montia.fontana, Epilobium.sp., mosses, Festuca.contracta,
                                                            Acaena.magellanica, Juncus.scheuchzeroides, Ranunculus.crassipes, Azorella.macquariensis,
                                                            Feldmark, Leptinella.plumosa, Poa.cooki, Pleurophyllum.hookeri, Callitriche.antarctica, 
                                                            Colobanthus.sp., Acaena.minor, Blechnum.penna.marina, Uncinia.sp., Deschampsia.sp.))
FW_Important_Vars_Biomod


store_max.depth <- list()

set.seed(976)

for (max.depth in c(3, 5, 7, 9)) {
  
  FW_rf_max.depth <- caret::train(FW_EQ,
                                  data = FW_HSM_Data,
                                  method = "ranger",
                                  metric = "ROC",
                                  tuneGrid = FW_RF_tuneGrid,
                                  trControl = FW_train_control2,
                                  max.depth = max.depth)
  key <- toString(max.depth)
  store_max.depth[[key]] <- FW_rf_max.depth
}

results_tree <- resamples(store_max.depth)
summary(results_tree)


Final_FW_TrainControl <- trainControl(method = "none", classProbs = TRUE)

FW_ANN$bestTune

set.seed(786)

FW_ANN_FINAL <- train(FW_EQ, 
                      data = FW_HSM_Data_TRAIN,
                      method = "nnet",
                      metric = "Kappa",
                      trControl = Final_FW_TrainControl,
                      tuneGrid = data.frame(size = 3,
                                            decay = 0.01),
                      rang = 0.1,
                      maxit = 100,
                      verbose=FALSE)


FW_RF$bestTune

set.seed(838) 

FW_RF_Final <- train(FW_EQ, 
                     data = FW_HSM_Data_TRAIN,
                     method = "ranger",
                     metric = "Kappa",
                     trControl = FW_train_control2_blockCV,
                     tuneGrid = data.frame(mtry = 6,
                                           splitrule = "extratrees",
                                           min.node.size = 7)) 


set.seed(315) 

FW_GAM_Final <- train(FW_EQ, 
                      data = FW_HSM_Data_TRAIN,
                      method = "gam",
                      family = "binomial",
                      metric = "Kappa",
                      trControl = Final_FW_TrainControl,
                      tuneGrid = data.frame(method = "REML", select = TRUE))
