# Supplementary material for: A Novel Invertebrate Predator on an Oceanic Island: Impacts and Invasion Dynamics of Kontikia andersoni on Macquarie Island
Source: Ecol Evol. 2025 Jul 1;15(7):e71663. doi: 10.1002/ece3.71663 (PMC12209868; doi:10.1002/ece3.71663)
Supplement: Supplementary file 2 — Data S2. [file ECE3-15-e71663-s005.R]

library(vegan)
library(ggplot2)
library(dplyr)
library(tidyr)

# NMDS of all 24 sites 

invert_matrix <- as.matrix(MacqAllSites[, 5:39])

# Performing NMDS
nmds_result <- metaMDS(invert_matrix, k = 2)

# Extracting NMDS scores and merging metadata
combined_data <- data.frame(
  NMDS1 = nmds_result$points[, 1],
  NMDS2 = nmds_result$points[, 2],
  SiteName = MacqAllSites$Site,  
  Vegetation = MacqAllSites$Vegetation,  
  Invasive = factor(MacqAllSites$Invasive, levels = c("No", "Yes")),
  Elevation = MacqAllSites$Elevation
) %>%
  mutate(
    ElevationCategory = cut(Elevation, breaks = c(-Inf, 100, 200, 305, Inf),
                           labels = c("Low", "Medium", "High", "Very High"), right = FALSE)
  )

# Printing NMDS stress value
print(nmds_result$stress)

# NMDS Plotting (without size for Altitude)
ggplot(combined_data, aes(x = NMDS1, y = NMDS2, colour = Vegetation, shape = Invasive)) +
  geom_point(size = 4) +  
  geom_text(aes(label = SiteName), vjust = -0.5, hjust = 1.5, size = 3, show.legend = FALSE) +
  stat_ellipse(aes(group = ElevationCategory, linetype = ElevationCategory), level = 0.90) +
  scale_shape_manual(values = c(16, 17)) +
  scale_color_manual(values = c("darkmagenta", "lightseagreen", "darkgoldenrod1", "olivedrab", "firebrick")) +
  scale_linetype_manual(values = c("dotted", "dashed", "solid")) +  
  labs(x = "NMDS Dimension 1", y = "NMDS Dimension 2",
       colour = "Vegetation Type", shape = "Flatworm Present",
       linetype = "Elevation Category") +
  theme_minimal()

# NMDS Plotting (with size for Altitude)
ggplot(combined_data, aes(x = NMDS1, y = NMDS2, colour = Vegetation, shape = Invasive, size = Elevation)) +
  geom_point() +
  geom_text(aes(label = SiteName), vjust = -0.5, hjust = 1.5, size = 3, show.legend = FALSE) +
  stat_ellipse(aes(group = ElevationCategory, linetype = ElevationCategory), level = 0.90) +
  scale_shape_manual(values = c(16, 17)) +
  scale_color_manual(values = c("darkmagenta", "lightseagreen", "darkgoldenrod1", "olivedrab", "firebrick")) +
  scale_linetype_manual(values = c("dotted", "dashed", "solid")) +  
  labs(x = "NMDS Dimension 1", y = "NMDS Dimension 2",
       colour = "Vegetation Type", shape = "Flatworm Present",
       size = "Elevation", linetype = "Elevation Category") +
  theme_minimal()


# NMDS of subset Tallgrass, Stilbocarpa

# Extracting community data and converting to matrix
invert_matrix2 <- as.matrix(MacqSubset[,4:38])

# Performing NMDS
nmds_result2 <- metaMDS(invert_matrix2, k = 2)

# Extracting NMDS scores and stress value
MacqSubset <- MacqSubset %>%
  mutate(
    NMDS1 = nmds_result2$points[,1],
    NMDS2 = nmds_result2$points[,2],
    Invasive = factor(Invasive, levels = c("No", "Yes")),
    ElevationCategory = cut(Elevation, breaks = c(-Inf, 100, 200, 305, Inf), 
                           labels = c("Low", "Medium", "High", "Very High"), right = FALSE)
  )

print(nmds_result2$stress) # Printing stress value

# NMDS Plotting
ggplot(MacqSubset, aes(x = NMDS1, y = NMDS2, colour = Vegetation, shape = Invasive)) +
  geom_point(size = 4) +
  geom_text(aes(label = Site), vjust = -0.5, hjust = 1.5, size = 3) +  
  stat_ellipse(aes(group = Invasive, linetype = Invasive), level = 0.90) +  
  scale_shape_manual(values = c(16, 17)) +
  scale_color_manual(values = c("olivedrab", "firebrick")) +  
  scale_linetype_manual(values = c("dashed", "solid")) +  
  labs(x = "NMDS Dimension 1", y = "NMDS Dimension 2",
       colour = "Vegetation Type", shape = "Flatworm Present",
       linetype = "Invasive Status") +
  theme_minimal()

# NMDS Plotting with Altitude as Size
ggplot(MacqSubset, aes(x = NMDS1, y = NMDS2, colour = Vegetation, shape = Invasive, size = ElevationCategory)) +
  geom_point() +
  geom_text(aes(label = Site), vjust = -0.5, hjust = 1.5, size = 3, show.legend = FALSE ) +  
  stat_ellipse(aes(group = Invasive, linetype = Invasive), level = 0.90) +  
  scale_shape_manual(values = c(16, 17)) +
  scale_color_manual(values = c("olivedrab", "firebrick")) +  
  scale_linetype_manual(values = c("dashed", "solid")) +  
  scale_size_manual(values = c(3, 5, 7)) +
  labs(x = "NMDS Dimension 1", y = "NMDS Dimension 2",
       colour = "Vegetation Type", shape = "Flatworm Present",
       size = "Elevation Category", linetype = "Invasive Status") +
  theme_minimal()
