# Supplementary material for: A Novel Invertebrate Predator on an Oceanic Island: Impacts and Invasion Dynamics of Kontikia andersoni on Macquarie Island
Source: Ecol Evol. 2025 Jul 1;15(7):e71663. doi: 10.1002/ece3.71663 (PMC12209868; doi:10.1002/ece3.71663)
Supplement: Supplementary file 3 — Data S3. [file ECE3-15-e71663-s002.R]

library(vegan)
library(tidyr)


as.matrix(MacqSubset [, 4:38])

abundances1 <- as.matrix(MacqSubset [,4:38])

# Applying square root transformation
transabundances1 <- sqrt(abundances1)

dismatrix1 <- vegdist(transabundances1, method = "bray")

# Creating factors
MacqSubset$Vegetation <- as.factor(MacqSubset$Vegetation)

MacqSubset$Invasive <- as.factor(MacqSubset$Invasive)

# Standardizing Elevation
Elevation_standardized <- scale(MacqSubset$Elevation)

# Adding standardized altitude to the data frame
MacqSubset$Elevation_standardized <- Elevation_standardized

# Running PERMANOVA
perma1 <- adonis2(dismatrix1 ~ Elevation_standardized + Vegetation + Invasive, data = MacqSubset, permutations = 999)

print(perma1)
