# Supplementary material for: A Novel Invertebrate Predator on an Oceanic Island: Impacts and Invasion Dynamics of Kontikia andersoni on Macquarie Island
Source: Ecol Evol. 2025 Jul 1;15(7):e71663. doi: 10.1002/ece3.71663 (PMC12209868; doi:10.1002/ece3.71663)
Supplement: Supplementary file 4 — Data S4. [file ECE3-15-e71663-s006.csv]

Site	Vegetation	Elevation	Invasive	Derocerus_renticulatum	Phrixgnathus_hamiltoni	Austropsocus_insularis	Aphid_undet	Myzus_ascalonicus	Jacksonia_papillata	Physemothrips_chrysodermus	Leptusa_antarctica	Staphylinidae_undet	Omaliomimus_venator	Omaliinae_undet	Stenomalium_sulcithorax	Stenomalium_helmsi	Diptera_undet	Timicra_pilipes	Xenocalliphora_sp	Smittia_sp	Psychoda_undet	Psychoda_alternata	Psychoda_surcoufi	Bradysia_strenua	Thinophilus_pedestris_pedestris	Coelopidae	Australimyza_macquariensis	Lepidoptera_undet	Eudonia_mawsonii	Spilomicrus_latigaster	Styloniscus_otakensis	Myro_kerguelensis	Haplinis_mundenia	Parafroneta_marrineri	Linyphiidae	Annelidae	Tardigrada	Nematoda
Site1	Shortgrass	92.88	No	313	405	19	3	0	16	59	20	0	0	1	6	0	7	0	1	0	3	1	0	0	57	0	230	0	11	0	1	24	206	347	19	284	5	0
Site2	Tallgrass	93.06	No	656	655	143	0	0	3	252	126	0	0	0	40	0	45	0	6	0	0	1	0	0	26	0	208	0	1	0	1	0	14	674	14	1146	0	20
Site3	Feldmark	166.2	No	56	110	0	2	0	3	7	12	1	0	0	9	0	1	1	1	10	0	0	0	0	18	0	4	0	6	0	0	670	11	8	0	176	1	1
Site4	Herbfield	89.99	No	467	624	3	0	3	8	37	48	0	0	0	4	0	8	0	4	0	0	0	0	0	50	0	60	0	7	0	1	4	283	111	48	238	1	20
Site5	Shortgrass	45.58	No	184	24	4	1	25	92	244	288	0	0	0	3	1	6	2	2	1	0	0	0	0	1	0	92	0	1	0	1190	7	712	258	163	329	0	1
Site6	Stilbocarpa	7.39	No	20	12	70	0	1	0	25	1899	1	1	14	276	4	16	1	2	0	56	35	7	0	7	1	1170	0	0	11	1078	12	9	1306	129	919	0	30
Site7	Tallgrass	7.44	No	30	19	242	1	3	0	337	670	0	8864	509	56	2	31	2	0	2	14	14	10	0	138	6	668	1	0	2	485	0	3	862	108	1220	0	13
Site8	Tallgrass	162.41	No	187	1316	162	1	0	7	229	107	0	0	0	70	1	52	0	1	0	2	1	0	6	54	3	305	0	1	0	0	0	514	131	16	309	2	14
Site9	Feldmark	242.22	No	1	137	0	0	0	0	8	24	0	0	0	0	0	0	0	0	0	0	0	0	0	33	0	1	0	20	0	0	513	0	0	0	160	0	2
Site10	Herbfield	235.64	No	43	574	0	1	0	0	6	65	0	0	0	0	0	2	0	0	0	0	0	0	0	9	0	0	0	2	0	0	714	6	0	0	495	1	19
Site11	Shortgrass	24.56	No	27	696	0	0	0	20	191	44	1	0	1	0	0	7	0	1	0	2	0	0	0	123	0	1	3	36	0	0	648	50	2	0	445	0	3
Site14	Feldmark	197.61	No	0	100	0	0	0	0	2	37	1	0	0	0	0	2	0	0	0	0	0	0	0	99	0	6	0	16	0	0	338	6	1	1	170	0	0
Site15	Herbfield	236.07	No	0	812	0	0	0	0	3	369	2	0	0	0	0	1	1	0	0	0	0	0	0	50	1	0	0	3	0	0	181	0	0	0	445	8	2
Site16	Feldmark	301.96	No	0	44	0	0	0	0	1	51	0	0	0	0	0	1	0	0	0	0	0	0	0	62	1	0	0	12	0	0	134	0	0	1	289	1	0
Site19	Stilbocarpa	30.24	No	246	453	83	44	225	560	54	105	1	0	0	23	2	125	1	1	1	130	0	164	3	18	1	2236	0	2	3	0	0	201	4	337	412	0	74
Site20	Herbfield	44.14	No	250	772	0	1	0	9	14	40	0	0	0	1	0	15	0	1	0	1	0	1	0	0	0	70	0	1	0	0	828	11	3	0	454	0	167
Site21	Tallgrass	39.61	No	98	1596	405	44	1	121	559	119	0	0	0	1	0	33	0	0	1	5	0	2	0	0	0	1753	0	13	0	0	0	479	25	55	440	0	1
Site22	Shortgrass	25.66	No	181	1089	11	276	676	1818	179	69	0	0	0	0	0	9	0	0	2	7	0	5	2	14	0	154	0	23	0	0	0	216	1	83	245	0	0
Site12	Stilbocarpa	20	Yes	336	600	846	1	11	23	19	488	0	0	1	3	0	92	1	4	1	6	1	5	1	33	2	516	0	9	0	0	244	131	326	104	229	0	0
Site13	Tallgrass	189.31	Yes	146	1167	1	0	0	2	106	106	4	0	0	0	0	0	0	0	0	0	0	0	0	56	0	24	0	0	0	0	519	3	0	0	295	0	4
Site17	Tallgrass	15.45	Yes	452	2289	1	0	0	0	130	339	0	0	3	16	0	15	1	0	0	9	2	3	0	101	2	513	0	0	1	0	2	15	496	52	1014	5	9
Site18	Stilbocarpa	35.14	Yes	382	1210	302	0	0	0	24	105	0	0	0	3	0	146	1	3	0	219	64	68	0	67	2	587	1	1	0	0	711	214	66	5	1465	102	6
Site23	Tallgrass	12.32	Yes	315	1027	106	1	0	8	135	194	0	0	0	0	0	54	9	0	1	7	4	4	0	85	1	340	0	1	12	0	743	152	1	2	527	0	9
Site24	Stilbocarpa	29.32	Yes	344	131	1002	1	0	4	3	162	0	0	3	229	0	403	0	1	0	252	0	30	0	15	0	263	0	0	1	0	1	113	649	43	436	0	163
