# Supplementary material for: A Novel Invertebrate Predator on an Oceanic Island: Impacts and Invasion Dynamics of Kontikia andersoni on Macquarie Island
Source: Ecol Evol. 2025 Jul 1;15(7):e71663. doi: 10.1002/ece3.71663 (PMC12209868; doi:10.1002/ece3.71663)
Supplement: Supplementary file 5 — Data S5. [file ECE3-15-e71663-s004.csv]

Site	Vegetation	Elevation	Derocerus_renticulatum	Phrixgnathus_hamiltoni	Austropsocus_insularis	Aphid_undet	Myzus_ascalonicus	Jacksonia_papillata	Physemothrips_chrysodermus	Leptusa_antarctica	Staphylinidae_undet	Omaliomimus_venator	Omaliinae_undet	Stenomalium_sulcithorax	Stenomalium_helmsi	Diptera_undet	Timicra_pilipes	Xenocalliphora_sp	Smittia_sp	Psychoda_undet	Psychoda_alternata	Psychoda_surcoufi	Bradysia_strenua	Thinophilus_pedestris_pedestris	Coelopidae	Australimyza_macquariensis	Lepidoptera_undet	Eudonia_mawsonii	Spilomicrus_latigaster	Styloniscus_otakensis	Myro_kerguelensis	Haplinis_mundenia	Parafroneta_marrineri	Linyphiidae	Annelidae	Tardigrada	Nematoda	Invasive
Site2	Tallgrass	93.06	656	655	143	0	0	3	252	126	0	0	0	40	0	45	0	6	0	0	1	0	0	26	0	208	0	1	0	1	0	14	674	14	1146	0	20	No
Site6	Stilbocarpa	7.39	20	12	70	0	1	0	25	1899	1	1	14	276	4	16	1	2	0	56	35	7	0	7	1	1170	0	0	11	1078	12	9	1306	129	919	0	30	No
Site7	Tallgrass	7.44	30	19	242	1	3	0	337	670	0	8864	509	56	2	31	2	0	2	14	14	10	0	138	6	668	1	0	2	485	0	3	862	108	1220	0	13	No
Site8	Tallgrass	162.41	187	1316	162	1	0	7	229	107	0	0	0	70	1	52	0	1	0	2	1	0	6	54	3	305	0	1	0	0	0	514	131	16	309	2	14	No
Site19	Stilbocarpa	30.24	246	453	83	44	225	560	54	105	1	0	0	23	2	125	1	1	1	130	0	164	3	18	1	2236	0	2	3	0	0	201	4	337	412	0	74	No
Site21	Tallgrass	39.61	98	1596	405	44	1	121	559	119	0	0	0	1	0	33	0	0	1	5	0	2	0	0	0	1753	0	13	0	0	0	479	25	55	440	0	1	No
Site12	Stilbocarpa	20	336	600	846	1	11	23	19	488	0	0	1	3	0	92	1	4	1	6	1	5	1	33	2	516	0	9	0	0	244	131	326	104	229	0	0	Yes
Site13	Tallgrass	189.31	146	1167	1	0	0	2	106	106	4	0	0	0	0	0	0	0	0	0	0	0	0	56	0	24	0	0	0	0	519	3	0	0	295	0	4	Yes
Site17	Tallgrass	15.45	452	2289	1	0	0	0	130	339	0	0	3	16	0	15	1	0	0	9	2	3	0	101	2	513	0	0	1	0	2	15	496	52	1014	5	9	Yes
Site18	Stilbocarpa	35.14	382	1210	302	0	0	0	24	105	0	0	0	3	0	146	1	3	0	219	64	68	0	67	2	587	1	1	0	0	711	214	66	5	1465	102	6	Yes
Site23	Tallgrass	12.32	315	1027	106	1	0	8	135	194	0	0	0	0	0	54	9	0	1	7	4	4	0	85	1	340	0	1	12	0	743	152	1	2	527	0	9	Yes
Site24	Stilbocarpa	29.32	344	131	1002	1	0	4	3	162	0	0	3	229	0	403	0	1	0	252	0	30	0	15	0	263	0	0	1	0	1	113	649	43	436	0	163	Yes
